# Supplementary material for: Design, Synthesis, Kinetic Analysis and Pharmacophore-Directed Discovery of 3-Ethylaniline Hybrid Imino-Thiazolidinone as Potential Inhibitor of Carbonic Anhydrase II: An Emerging Biological Target for Treatment of Cancer
Source: Biomolecules. 2022 Nov 16;12(11):1696. doi: 10.3390/biom12111696 (PMC9687900; doi:10.3390/biom12111696)
Supplement: Supplementary file 1 [file biomolecules-12-01696-s001.zip]

Archive with 1 entries (1 files):
- biomolecules-2002973-supplementary.pdf
